# Supplementary material for: Potential Cytotoxicity of Orthodontic Aligners in the Oral Environment: A Scoping Review
Source: Materials (Basel). 2026 Apr 27;19(9):1774. doi: 10.3390/ma19091774 (PMC13164491; doi:10.3390/ma19091774)
Supplement: Supplementary file 1 [file materials-19-01774-s001.zip]

Archive with 1 entries (1 files):
- materials-4119619-supplementary.pdf
